# Supplementary material for: NIPAm Microgels Synthesised in Water: Tailored Control of Particles’ Size and Thermoresponsive Properties
Source: Polymers (Basel). 2024 Dec 18;16(24):3532. doi: 10.3390/polym16243532 (PMC11679721; doi:10.3390/polym16243532)
Supplement: Supplementary file 1 [file polymers-16-03532-s001.zip]

Archive with 1 entries (1 files):
- polymers-3357235-supplementary.pdf
